# Supplementary material for: Cryo-EM reveals unique structural features of the FhuCDB Escherichia coli ferrichrome importer
Source: Commun Biol. 2021 Dec 9;4:1383. doi: 10.1038/s42003-021-02916-2 (PMC8660799; doi:10.1038/s42003-021-02916-2)
Supplement: Supplementary file 3 — Supplementary Data 1 [file 42003_2021_2916_MOESM3_ESM.xlsx]

## Sheet: Sheet1
For Figure 1a:
ATP (mM)	Calculated ATPase activity of FhuCB #1 (nmol/mg/min)	#2	#3	Calculated ATPase activity of vanadate inhibited FhuCB #1 (nmol/mg/min)	Calculated ATPase activity of control E173A #1 (nmol/mg/min)
0	0	0	0	0	0
0.25	74.1	85.3	45.2	20.9	4.2
0.5	259.3	300.7	234.1	31.8	6.4
0.75	444.4	468.2	386.9	42	1.9
1	481.5	527.6	441.8	47.1	0.8
1.25	555.6	586.7	519.5	53.5	7.8
1.5	592.6	660.3	543.2	63.7	7.1
2	666.7	708.5	639.7	53.1	5.4
For Figure 1b:
ATP (mM)	Calculated ATPase activity of FhuCB with ferrichrome-loaded FhuD #1 (nmol/mg/min)	#2	#3
0	0	0	0
0.125	5.6	2.1	8.9
0.25	14.8	9.8	19.2
0.5	47.4	47.3	59.6
0.75	68.5	60.1	65.3
1	98.1	85.2	99.7
1.25	107.4	98.2	110.2
1.5	114.8	119.5	130.4
1.75	127.8	120.8	139.6
ATP (mM)	Calculated ATPase activity of FhuCB with FhuD #1 (nmol/mg/min)	#2	#3
0	0	0	0
0.125	12.9	18.2	9.8
0.25	16.7	23.2	25.1
0.5	50	44.4	35.4
0.75	61.1	67.7	56
1	74.1	83	80.3
1.25	94.4	102.2	94.1
1.5	87	90.1	104.6
1.75	100.1	102.8	110.4
For Figure 1c:
Time (min)	Transported substrate (nmol/mg) WT #1	#2	#3	Transported substrate (nmol/mg) control E173A	Transported substrate (nmol/mg) control no FhuD
0	0	0	0	0	0
0.5	3.6	4.3	2.5	0.3	0.2
1	7.7	7.9	6.7	0.1	0.5
2	9.1	9.3	7.7	0.3	0.1
3	12.1	12.3	11.4	1	0.2
5	16	16.1	15.4	0.8	1
10	17.9	18	16.4	1.2	0.3
15	16.2	16.4	14.8	0.3	1.2
